# Supplementary material for: High CO2 adaptation mechanisms revealed in the miR156-regulated flowering time pathway
Source: PLoS Comput Biol. 2023 Dec 20;19(12):e1011738. doi: 10.1371/journal.pcbi.1011738 (PMC10775972; doi:10.1371/journal.pcbi.1011738)
Supplement: S1 Code — (C) [file pcbi.1011738.s004.c]

/************Solve the first passage time by Simulating the trajectories************/
#include <math.h>
#include <stdlib.h>
#include "stdio.h"

#define IA 16807
#define IM 2147483647
#define AM (1.0/IM)
#define IQ 127773
#define IR 2836
#define NTAB 32
#define NDIV (1+(IM-1)/NTAB)
#define EPS 1.2e-7
#define RNMX (1.0-EPS)

#define TINY 1.0e-20;
#define Tn  1000500000
#define Tna 500000
#define Tnf (Tn-Tna)
#define Dim 6
#define N 20 
#define La 200
#define Lb 200
#define XMAX 10
#define DC 0.02

FILE *fp1,*fp2;
double x_max[Dim]={XMAX,XMAX,XMAX,XMAX,XMAX,XMAX},x_min[Dim]={0.0,0.0,0.0,0.0,0.0,0.0};//boundary 

char st[20],st1[20],st2[20];
double a1=0.1;

double gasdev(long *idum) //random number generator of the Gaussian distribution 
{
	double ran1(long *idum);
	static int iset=0;
	static double gset;
	double fac,rsq,v1,v2;

	if (*idum < 0) iset=0;
	if  (iset == 0) {
		do {
			v1=2.0*ran1(idum)-1.0;
			v2=2.0*ran1(idum)-1.0;
			rsq=v1*v1+v2*v2;
		} while (rsq >= 1.0 || rsq == 0.0);
		fac=sqrt(-2.0*log(rsq)/rsq);
		gset=v1*fac;
		iset=1;
		return v2*fac;
	} else {
		iset=0;
		return gset;
	}
}
double ran1(long *idum) //random number generator of the uniform distribution
{
	int j;
	long k;
	static long iy=0;
	static long iv[NTAB];
	double temp;

	if (*idum <= 0 || !iy) {
		if (-(*idum) < 1) *idum=1;
		else *idum = -(*idum);
		for (j=NTAB+7;j>=0;j--) {
			k=(*idum)/IQ;
			*idum=IA*(*idum-k*IQ)-IR*k;
			if (*idum < 0) *idum += IM;
			if (j < NTAB) iv[j] = *idum;
		}
		iy=iv[0];
	}
	k=(*idum)/IQ;
	*idum=IA*(*idum-k*IQ)-IR*k;
	if (*idum < 0) *idum += IM;
	j=iy/NDIV;
	iy=iv[j];
	iv[j] = *idum;
	if ((temp=AM*iy) > RNMX) return RNMX;
	else return temp;
}

main()
{
	int i,j,m,k,index1,index2,A,B,filenum,num,ntrial=51;
	int grid[Dim],p_num[La*Lb]={0},p[La][Lb]={0};
	long   r=1,*point;
	double tol,h=0.002,s=0,eps=1.0e-4,h_sqrt,gx[Dim],aux[Dim],xh[Dim],f_cyc[La][Lb]={0},f_cdk1[La][Lb]={0};
	double x[Dim]={0.5,0.5,0.5,0.5,0.5,0.5},xn[Dim],noise[Dim],xs[Dim],fvec[Dim],fxh[Dim];
	double r0=0.1,ti,tau,tau2,var_t;
	double diff[Dim]={DC,DC,DC,DC,DC,DC};
	double xa[Dim]={0.5,0.4,1.1,0.2,0.9,0.9},xb[Dim]={0.5,0.4,0.2,0.9,0.07,0.0004};
	void force(double x[],double fvec[]);
	double tolx=1.0e-4,tolf=1.0e-4;
	void mnewt(int ntrial, double x[],double tolx, double tolf);
	double gasdev(long *idum),check_rest(double x[]),dl(double xi[],double xf[]);
	point=&r;
	sprintf(st1,"tba_co2.txt");
	if((fp1=fopen(st1,"w+"))==NULL){
	printf("Cannot open file. \n");exit(0);}
	//fprintf(fp1,"a1	tau\n");
for(filenum=1;filenum<=N;filenum++)
{
	printf("filenum:%d\n",filenum);
	tau = 0;
	a1 = filenum*0.1*400;
	xa[0]=0.2;xa[1]=0.2;xa[2]=1.1;xa[3]=0.2,xa[4]=1.0;xa[5]=0.9;
//	xb[0]=0.5;xb[1]=0.4;xb[2]=0.2;xb[3]=0.9,xb[4]=0.07;xb[5]=0.0004;
	xb[0]=1.1;xb[1]=0.04;xb[2]=0.1;xb[3]=1.0,xb[4]=0.05;xb[5]=0.001;
	mnewt(ntrial,xa,tolx,tolf);
	mnewt(ntrial,xb,tolx,tolf);
	printf("xa=%f,%f,%f,%f,%f,%f\n",xa[0],xa[1],xa[2],xa[3],xa[4],xa[5]);
	printf("xb=%f,%f,%f,%f,%f,%f\n",xb[0],xb[1],xb[2],xb[3],xb[4],xb[5]);
	h_sqrt=sqrt(h);
	for (i=0;i<Dim;i++) {gx[i]=sqrt(2*diff[i]);xs[i]=xa[i];}
	sprintf(st2,"Ptba_co%0.1f.txt",a1);
	if((fp2=fopen(st2,"w+"))==NULL){
		printf("Cannot open file. \n");exit(0);}
	for(num=1;num<=40000;num++) // The number of calculation for First Passage Time
	{
		for (i=0;i<Dim;i++) x[i]=xb[i];
		//printf("anum=%d,x=%f,%f,%f,%f,%f,%f,t=%f,dl=%f\n",num,x[0],x[1],x[2],x[3],x[4],x[5],ti,dl(x,xs));
		for(j=1;j<=Tn;j++)
		{
			s=0; 
			force(x,fvec);
			//diffx(x);
				for(i=0;i<Dim;i++)
				{
					noise[i]=h_sqrt*gasdev(point);
					aux[i]=h*fvec[i]+noise[i]*gx[i];
					xh[i]=x[i]+aux[i];
				}
				force(xh,fxh);
				for(i=0;i<Dim;i++)
				{
					xn[i]=x[i]+0.5*(aux[i]+h*fxh[i]+noise[i]*gx[i]);// Heun or rk2 method
					//x[i]=x[i]+fvec[i]*h+gx[i]*noise[i];//Euler method
					//xn[i]=x[i]+h*fvec[i]+sqrt(2*diff[i])*noise[i]+0.5*diffdx[i]*(pow(noise[i],2)-h);//Milstein method
					if(xn[i]<x_min[i]) x[i]=2*x_min[i]-xn[i];//reflecting boundary condition
					else if(xn[i]>x_max[i]) x[i]=2*x_max[i]-xn[i]; 
					else x[i]=xn[i];
				}
				if(dl(x,xs)<=r0)
			{
				ti=j*h;
				fprintf(fp2,"%d	%f\n",num,ti);
				break;
			}
		}
		tau=tau+ti;
		tau2=tau2+ti*ti;
	}
	tau=tau/(num-1); // MFPT
	tau2=tau2/(num-1);
	var_t=(tau2-tau*tau)/(tau*tau);
	printf("a1=%0.1f,tau=%f,vart=%f\n",a1,tau,var_t);
	fprintf(fp1,"%0.1f	%f	%f	%f	%f	%f	%f	%f	%f	%f	%f	%f	%f	%f	%f\n",a1,tau,var_t,xa[0],xa[1],xa[2],xa[3],xa[4],xa[5],xb[0],xb[1],xb[2],xb[3],xb[4],xb[5]);
}
	fclose(fp1);
	fclose(fp2);

}

void force(double x[],double fvec[])  // Six ODEs 
{
	int i;
	double psn,psvp,px0,px1,px2,px3,px4;
	double a12=1.0,a14=1.0,b21=1.0,a32=1.0,b34=1.0,b44=1.0,b43=1.0,b54=1.0,a65=1.0;
	double bm=1.0,bm21=1.0,bm34=1.0,bm44=0.3,bm43=1.0,bm54=1.0, c=0.0025;
	double a=0.1,b=1.0,n=4.0,s=0.5,k=1.0,co2=1.0,svp=1.0;
	psn=pow(s,n);
	psvp=pow(svp,n);
	px0=pow(x[0],n);
	px1=pow(x[1],n);
	px2=pow(x[2],n);
	px3=pow(x[3],n);
	px4=pow(x[4],n);
	fvec[0]=a12*px1/(psn+px1)+a14*px3/(psn+px3)+bm*((1-b)+b*psn/(psn+pow(c*a1,n)))-k*x[0];
	fvec[1]=bm21*((1-b21)+b21*psn/(psn+px0))-k*x[1];
	fvec[2]=a32*px1/(psn+px1)+bm34*((1-b34)+b34*psn/(psn+px3))+a*psvp/(psn+psvp)-k*x[2];
	fvec[3]=bm44*((1-b44)+b44*psn/(psn+px3))+bm43*((1-b43)+b43*psn/(psn+px2))-k*x[3];
	fvec[4]=bm54*((1-b54)+b54*psn/(psn+px3))-k*x[4];
	fvec[5]=a65*px4/(psn+px4)-k*x[5];
}

double fmax(double a,double b)
{
	return (a>b)?a:b;
}
double fmin(double a,double b)
{
	return (a<b)?a:b;
}

double dl(double xi[],double xf[])
{
    int i;
    double l=0;
    for(i=0;i<Dim;i++)
        l=l+(xf[i]-xi[i])*(xf[i]-xi[i]);
    l=sqrt(l);
    // 	printf("ll=%f\n",l);
    return l;
}

double dot(double x[],double y[])
{
    int i=0;
    double sum=0;
    for(i=0;i<Dim;i++)
        sum=sum+x[i]*y[i];
    return sum;
}

//Newton-Raphson methold solve the root of nonlinear equations.  
void mnewt(int ntrial, double x[],double tolx, double tolf)
{
	void lubksb(double a[Dim][Dim], int n, int indx[], double b[]);
	void ludcmp(double a[Dim][Dim], int n, int indx[], double *d);
	void force(double x[],double fvec[]);
	void fdjac(double x[], double fvec[], double df[Dim][Dim],void (*vecfunc)(double [], double []));
	int k,i,indxx[Dim]={0};
	double errx,errf,d,a=0;
	double pp[Dim],fvec[Dim],df[Dim][Dim]={0};

	for (k=0;k<ntrial;k++) {
		force(x,fvec);
		fdjac(x,fvec,df,force);
		errf=0.0;
		for (i=0;i<Dim;i++) errf += fabs(fvec[i]);
		if (errf <= tolf) return;
		for (i=0;i<Dim;i++) pp[i] = -fvec[i];
		ludcmp(df,Dim,indxx,&d);
		lubksb(df,Dim,indxx,pp);
		errx=0.0;
		for (i=0;i<Dim;i++){
			errx += fabs(pp[i]);
			x[i] += pp[i];
		}
		if (errx <= tolx) return;
	}
	return;
}

void ludcmp(double a[Dim][Dim], int n, int indx[], double *d)
{
	int i,imax=0,j,k;
	double big,dum,sum,temp;
	double vv[Dim];
	*d=1.0;
	for (i=0;i<n;i++) {
		big=0.0;
		for (j=0;j<n;j++)
			if ((temp=fabs(a[i][j])) > big) big=temp;
		if (big == 0.0) {big=TINY}
		vv[i]=1.0/big;
	}
	for (j=0;j<n;j++) {
		for (i=0;i<j;i++) {
			sum=a[i][j];
			for (k=0;k<i;k++) sum -= a[i][k]*a[k][j];
			a[i][j]=sum;
		}
		big=0.0;
		for (i=j;i<n;i++) {
			sum=a[i][j];
			for (k=0;k<j;k++)
				sum -= a[i][k]*a[k][j];
			a[i][j]=sum;
			if ( (dum=vv[i]*fabs(sum)) >= big) {
				big=dum;
				imax=i;
			}
		}
		if (j != imax) {
			for (k=0;k<n;k++) {
				dum=a[imax][k];
				a[imax][k]=a[j][k];
				a[j][k]=dum;
			}
			*d = -(*d);
			vv[imax]=vv[j];
		}
		indx[j]=imax;
		if (a[j][j] == 0.0) a[j][j]=TINY;
		if (j != n-1) {
			dum=1.0/(a[j][j]);
			for (i=j+1;i<n;i++) a[i][j] *= dum;
		}
	}
}

void lubksb(double a[Dim][Dim], int n, int indx[], double b[])
{
	int i,ii=0,ip,j;
	double sum;
	for (i=0;i<n;i++) {
		ip=indx[i];
		sum=b[ip];
		b[ip]=b[i];
		if (ii != 0)
			for (j=ii-1;j<i;j++) sum -= a[i][j]*b[j];
		else if (sum!=0.0) ii=i+1;
		b[i]=sum;
	}
		//printf("aa");
	for (i=n-1;i>=0;i--) {
		sum=b[i];
		for (j=i+1;j<n;j++) sum -= a[i][j]*b[j];
		b[i]=sum/a[i][i];
	}
}

void fdjac(double x[], double fvec[], double df[Dim][Dim],void (*vecfunc)(double [], double [])) //Jacobian Matrix
{
	int i,j;
	double h,temp,ff[Dim]={1.0},eps=1.0e-6;
	for (j=0;j<Dim;j++) {
		temp=x[j];
		h=eps*fabs(temp);
		if (h == 0.0) h=eps;
		x[j]=temp+h;
		h=x[j]-temp;
		(*vecfunc)(x,ff);
		x[j]=temp;
		for (i=0;i<Dim;i++){
			df[i][j]=(ff[i]-fvec[i])/h;
		}
	}
}
